# Supplementary material for: Cladolasma ailaoshan, a new species of the genus Cladolasma Suzuki, 1963 from China (Opiliones, Nemastomatidae, Ortholasmatinae)
Source: Zookeys. 2018 Apr 4;(748):11–20. doi: 10.3897/zookeys.748.23273 (PMC5904526; doi:10.3897/zookeys.748.23273)
Supplement: XML Treatment for Cladolasma [file zookeys.748.23273-treatment1.xml]

<!DOCTYPE tp:taxon-treatment
  PUBLIC "-//TaxonX//DTD Taxonomic Treatment Publishing DTD v0 20100105//EN" "tax-treatment-NSO.dtd">
<tp:taxon-treatment xmlns:tp="http://www.plazi.org/taxpub"><tp:treatment-meta><kwd-group><label>Taxon classification</label><kwd><named-content xmlns:xlink="http://www.w3.org/1999/xlink" content-type="kingdom">Animalia</named-content></kwd><kwd><named-content xmlns:xlink="http://www.w3.org/1999/xlink" content-type="order">Opiliones</named-content></kwd><kwd><named-content xmlns:xlink="http://www.w3.org/1999/xlink" content-type="family">Nemastomatidae</named-content></kwd></kwd-group><mixed-citation publication-type="journal"><person-group><name><surname>Zhang</surname><given-names>Feng</given-names></name><name><surname>Zhao</surname><given-names>Likun</given-names></name><name><surname>Zhang</surname><given-names>Chao</given-names></name></person-group><article-title>
          <italic><tp:taxon-name><tp:taxon-name-part taxon-name-part-type="genus" reg="Cladolasma">Cladolasma</tp:taxon-name-part> <tp:taxon-name-part taxon-name-part-type="species" reg="ailaoshan">ailaoshan</tp:taxon-name-part></tp:taxon-name></italic>, a new species of the genus <italic><tp:taxon-name><tp:taxon-name-part taxon-name-part-type="genus" reg="Cladolasma">Cladolasma</tp:taxon-name-part></tp:taxon-name></italic> Suzuki, 1963 from China (<tp:taxon-name><tp:taxon-name-part taxon-name-part-type="order">Opiliones</tp:taxon-name-part></tp:taxon-name>, <tp:taxon-name><tp:taxon-name-part taxon-name-part-type="family">Nemastomatidae</tp:taxon-name-part></tp:taxon-name>, <tp:taxon-name><tp:taxon-name-part taxon-name-part-type="subfamily">Ortholasmatinae</tp:taxon-name-part></tp:taxon-name>)</article-title><source>Zookeys</source><day>4</day><month>4</month><year>2018</year><volume>2018</volume><issue>748</issue><fpage>11</fpage><lpage>20</lpage><pub-id pub-id-type="doi">10.3897/zookeys.748.23273</pub-id></mixed-citation></tp:treatment-meta><tp:nomenclature><tp:taxon-name>
              <tp:taxon-name-part taxon-name-part-type="genus" reg="Cladolasma">Cladolasma</tp:taxon-name-part>
            </tp:taxon-name><tp:taxon-authority>Suzuki, 1963</tp:taxon-authority><tp:nomenclature-citation-list><tp:nomenclature-citation><tp:taxon-name>
                  <tp:taxon-name-part taxon-name-part-type="genus" reg="Cladolasma">Cladolasma</tp:taxon-name-part>
                </tp:taxon-name><comment>Suzuki, 1963: 40–41; <xref ref-type="bibr" rid="B6">Shear 2010</xref>: 17–18; <xref ref-type="bibr" rid="B10">Zhang and Zhang 2013</xref>: 444.</comment></tp:nomenclature-citation><tp:nomenclature-citation><tp:taxon-name>
                  <tp:taxon-name-part taxon-name-part-type="genus" reg="Dendrolasma">Dendrolasma</tp:taxon-name-part></tp:taxon-name><comment>: <xref ref-type="bibr" rid="B9">Suzuki 1974</xref>: 121–122; <xref ref-type="bibr" rid="B5">Shear and Gruber 1983</xref>: 51; <xref ref-type="bibr" rid="B4">Schwendinger and Gruber 1992</xref>: 57. [<tp:taxon-name><tp:taxon-name-part taxon-name-part-type="genus" reg="Cladolasma">Cladolasma</tp:taxon-name-part></tp:taxon-name> was placed in the synonymy of <tp:taxon-name><tp:taxon-name-part taxon-name-part-type="genus" reg="Dendrolasma">Dendrolasma</tp:taxon-name-part></tp:taxon-name> by <xref ref-type="bibr" rid="B9">Suzuki (1974)</xref> and revalidated by <xref ref-type="bibr" rid="B6">Shear (2010)</xref>].</comment></tp:nomenclature-citation></tp:nomenclature-citation-list></tp:nomenclature><tp:treatment-sec sec-type="type species" id="SECID0EZIAC"><title>Type species.</title><p>
              <italic><tp:taxon-name><tp:taxon-name-part taxon-name-part-type="genus" reg="Cladolasma">Cladolasma</tp:taxon-name-part> <tp:taxon-name-part taxon-name-part-type="species" reg="parvula">parvula</tp:taxon-name-part></tp:taxon-name></italic> Suzuki, 1963, by monotypy and original designation.</p></tp:treatment-sec><tp:treatment-sec sec-type="distribution" id="SECID0EKJAC"><title>Distribution.</title><p>China (Guangxi, Yunnan), Thailand (Doi Sutep), Japan (Kyushu).</p></tp:treatment-sec><ref-list><ref id="B6"><mixed-citation xmlns:xlink="http://www.w3.org/1999/xlink" xlink:type="simple">
          <person-group><name name-style="western"><surname>Shear</surname><given-names>WA</given-names></name></person-group> (<year>2010</year>) <article-title>New species and records of ortholasmatine harvestmen from México, Honduras, and the western United States (<tp:taxon-name><tp:taxon-name-part taxon-name-part-type="order">Opiliones</tp:taxon-name-part></tp:taxon-name>, <tp:taxon-name><tp:taxon-name-part taxon-name-part-type="family">Nemastomatidae</tp:taxon-name-part></tp:taxon-name>, <tp:taxon-name><tp:taxon-name-part taxon-name-part-type="subfamily">Ortholasmatinae</tp:taxon-name-part></tp:taxon-name>).</article-title> <source>ZooKeys</source> <volume>52</volume>: <fpage>9</fpage>–<lpage>45</lpage>. <ext-link xlink:type="simple" ext-link-type="doi" xlink:href="10.3897/zookeys.52.471">https://doi.org/10.3897/zookeys.52.471</ext-link></mixed-citation></ref><ref id="B10"><mixed-citation xmlns:xlink="http://www.w3.org/1999/xlink" xlink:type="simple">
          <person-group><name name-style="western"><surname>Zhang</surname><given-names>C</given-names></name><name name-style="western"><surname>Zhang</surname><given-names>F</given-names></name></person-group> (<year>2013</year>) <article-title>Description of a new <italic><tp:taxon-name><tp:taxon-name-part taxon-name-part-type="genus">Cladolasma</tp:taxon-name-part></tp:taxon-name></italic> (<tp:taxon-name><tp:taxon-name-part taxon-name-part-type="order">Opiliones</tp:taxon-name-part></tp:taxon-name>: <tp:taxon-name><tp:taxon-name-part taxon-name-part-type="family">Nemastomatidae</tp:taxon-name-part></tp:taxon-name>: <tp:taxon-name><tp:taxon-name-part taxon-name-part-type="subfamily">Ortholasmatinae</tp:taxon-name-part></tp:taxon-name>) species from China.</article-title> <source>Zootaxa</source> <volume>3691</volume>: <fpage>443</fpage>–<lpage>452</lpage>. <ext-link xlink:type="simple" ext-link-type="doi" xlink:href="10.11646/zootaxa.3691.4.3">https://doi.org/10.11646/zootaxa.3691.4.3</ext-link></mixed-citation></ref><ref id="B9"><mixed-citation xmlns:xlink="http://www.w3.org/1999/xlink" xlink:type="simple">
          <person-group><name name-style="western"><surname>Suzuki</surname><given-names>S</given-names></name></person-group> (<year>1974</year>) <article-title>Redescription of <italic><tp:taxon-name><tp:taxon-name-part taxon-name-part-type="genus">Dendrolasma</tp:taxon-name-part> <tp:taxon-name-part taxon-name-part-type="species">parvula</tp:taxon-name-part></tp:taxon-name></italic> (Suzuki) from Japan (<tp:taxon-name><tp:taxon-name-part taxon-name-part-type="class">Arachnida</tp:taxon-name-part></tp:taxon-name>, <tp:taxon-name><tp:taxon-name-part taxon-name-part-type="order">Opiliones</tp:taxon-name-part></tp:taxon-name>, <tp:taxon-name><tp:taxon-name-part taxon-name-part-type="suborder">Dyspnoi</tp:taxon-name-part></tp:taxon-name>).</article-title> <source>Journal of Science of the Hiroshima University</source> <volume>25</volume>: <fpage>121</fpage>–<lpage>128</lpage>.</mixed-citation></ref><ref id="B5"><mixed-citation xmlns:xlink="http://www.w3.org/1999/xlink" xlink:type="simple">
          <person-group><name name-style="western"><surname>Shear</surname><given-names>WA</given-names></name><name name-style="western"><surname>Gruber</surname><given-names>J</given-names></name></person-group> (<year>1983</year>) <article-title>The opilionid subfamily <tp:taxon-name><tp:taxon-name-part taxon-name-part-type="subfamily">Ortholasmatinae</tp:taxon-name-part></tp:taxon-name> (<tp:taxon-name><tp:taxon-name-part taxon-name-part-type="order">Opiliones</tp:taxon-name-part></tp:taxon-name>, <tp:taxon-name><tp:taxon-name-part taxon-name-part-type="superfamily">Troguloidea</tp:taxon-name-part></tp:taxon-name>, <tp:taxon-name><tp:taxon-name-part taxon-name-part-type="family">Nemastomatidae</tp:taxon-name-part></tp:taxon-name>).</article-title> <source>American Museum Novitates</source> <volume>2757</volume>: <fpage>1</fpage>–<lpage>65</lpage>.</mixed-citation></ref><ref id="B4"><mixed-citation xmlns:xlink="http://www.w3.org/1999/xlink" xlink:type="simple">
          <person-group><name name-style="western"><surname>Schwendinger</surname><given-names>PJ</given-names></name><name name-style="western"><surname>Gruber</surname><given-names>J</given-names></name></person-group> (<year>1992</year>) <article-title>A new <italic><tp:taxon-name><tp:taxon-name-part taxon-name-part-type="genus">Dendrolasma</tp:taxon-name-part></tp:taxon-name></italic> (<tp:taxon-name><tp:taxon-name-part taxon-name-part-type="order">Opiliones</tp:taxon-name-part></tp:taxon-name>, <tp:taxon-name><tp:taxon-name-part taxon-name-part-type="family">Nemastomatidae</tp:taxon-name-part></tp:taxon-name>) from Thailand.</article-title> <source>Bulletin of the British Arachnological Society</source> <volume>9</volume>: <fpage>57</fpage>–<lpage>60</lpage>.</mixed-citation></ref></ref-list></tp:taxon-treatment>
