# Supplementary material for: Cladolasma ailaoshan, a new species of the genus Cladolasma Suzuki, 1963 from China (Opiliones, Nemastomatidae, Ortholasmatinae)
Source: Zookeys. 2018 Apr 4;(748):11–20. doi: 10.3897/zookeys.748.23273 (PMC5904526; doi:10.3897/zookeys.748.23273)
Supplement: XML Treatment for Cladolasma ailaoshan [file zookeys.748.23273-treatment2.xml]

<!DOCTYPE tp:taxon-treatment
  PUBLIC "-//TaxonX//DTD Taxonomic Treatment Publishing DTD v0 20100105//EN" "tax-treatment-NSO.dtd">
<tp:taxon-treatment xmlns:tp="http://www.plazi.org/taxpub"><tp:treatment-meta><kwd-group><label>Taxon classification</label><kwd><named-content xmlns:xlink="http://www.w3.org/1999/xlink" content-type="kingdom">Animalia</named-content></kwd><kwd><named-content xmlns:xlink="http://www.w3.org/1999/xlink" content-type="order">Opiliones</named-content></kwd><kwd><named-content xmlns:xlink="http://www.w3.org/1999/xlink" content-type="family">Nemastomatidae</named-content></kwd></kwd-group><mixed-citation publication-type="journal"><person-group><name><surname>Zhang</surname><given-names>Feng</given-names></name><name><surname>Zhao</surname><given-names>Likun</given-names></name><name><surname>Zhang</surname><given-names>Chao</given-names></name></person-group><article-title>
          <italic><tp:taxon-name><tp:taxon-name-part taxon-name-part-type="genus" reg="Cladolasma">Cladolasma</tp:taxon-name-part> <tp:taxon-name-part taxon-name-part-type="species" reg="ailaoshan">ailaoshan</tp:taxon-name-part></tp:taxon-name></italic>, a new species of the genus <italic><tp:taxon-name><tp:taxon-name-part taxon-name-part-type="genus" reg="Cladolasma">Cladolasma</tp:taxon-name-part></tp:taxon-name></italic> Suzuki, 1963 from China (<tp:taxon-name><tp:taxon-name-part taxon-name-part-type="order">Opiliones</tp:taxon-name-part></tp:taxon-name>, <tp:taxon-name><tp:taxon-name-part taxon-name-part-type="family">Nemastomatidae</tp:taxon-name-part></tp:taxon-name>, <tp:taxon-name><tp:taxon-name-part taxon-name-part-type="subfamily">Ortholasmatinae</tp:taxon-name-part></tp:taxon-name>)</article-title><source>Zookeys</source><day>4</day><month>4</month><year>2018</year><volume>2018</volume><issue>748</issue><fpage>11</fpage><lpage>20</lpage><pub-id pub-id-type="doi">10.3897/zookeys.748.23273</pub-id></mixed-citation></tp:treatment-meta><tp:nomenclature><tp:taxon-name>
              <tp:taxon-name-part taxon-name-part-type="genus" reg="Cladolasma">Cladolasma</tp:taxon-name-part>
              <tp:taxon-name-part taxon-name-part-type="species" reg="ailaoshan">ailaoshan</tp:taxon-name-part>
              <object-id xmlns:xlink="http://www.w3.org/1999/xlink" content-type="zoobank" xlink:type="simple">http://zoobank.org/66D046DE-CEE9-4378-BB85-6A914E82FE36</object-id>
            </tp:taxon-name><tp:taxon-status xmlns:xlink="http://www.w3.org/1999/xlink" xlink:type="simple">sp. n.</tp:taxon-status><xref ref-type="fig" rid="F1">Figs 1–4</xref><xref ref-type="fig" rid="F2">, 5–12</xref><xref ref-type="fig" rid="F3">, 13–18</xref><xref ref-type="fig" rid="F4">, 19–24</xref></tp:nomenclature><tp:treatment-sec sec-type="diagnosis" id="SECID0EHLAC"><title>Diagnosis.</title><p>Base of penis dorso-ventrally depressed, truncus bent at base (Fig. <xref ref-type="fig" rid="F3">14</xref>). Glans with 10 small spines and two large lateral spines: six small ones arranged around base of <!--PageBreak-->stylus; two small ones situated on dorsal and ventral side separately (Figs <xref ref-type="fig" rid="F3">15–18</xref>). Ocularium (Figs <xref ref-type="fig" rid="F1">1</xref>, <xref ref-type="fig" rid="F2">5</xref>, <xref ref-type="fig" rid="F2">10</xref>, <xref ref-type="fig" rid="F4">19</xref>, <xref ref-type="fig" rid="F4">21–23</xref>) with circumocular keels (see <xref ref-type="bibr" rid="B9">Suzuki 1974</xref>: 123, fig. 1 for <italic><tp:taxon-name><tp:taxon-name-part taxon-name-part-type="genus" reg="Cladolasma">C.</tp:taxon-name-part> <tp:taxon-name-part taxon-name-part-type="species" reg="parvulum">parvulum</tp:taxon-name-part></tp:taxon-name></italic>; <xref ref-type="bibr" rid="B4">Schwendinger and Gruber 1992</xref>: 58, fig. 2 for <italic><tp:taxon-name><tp:taxon-name-part taxon-name-part-type="genus" reg="Cladolasma">C.</tp:taxon-name-part> <tp:taxon-name-part taxon-name-part-type="species" reg="angka">angka</tp:taxon-name-part></tp:taxon-name></italic>; in comparison to <xref ref-type="bibr" rid="B10">Zhang and Zhang 2013</xref>: 445, fig. 3, 447, figs 5, 6). Eyes placed at the base of the ocularium (Fig. <xref ref-type="fig" rid="F1">1</xref>; see <xref ref-type="bibr" rid="B9">Suzuki 1974</xref>: 123, fig. 1; <xref ref-type="bibr" rid="B4">Schwendinger and Gruber 1992</xref>: 58, fig. 3; in comparison to <xref ref-type="bibr" rid="B10">Zhang and Zhang 2013</xref>: 447, fig. 6). Abdominal scutum (Fig. <xref ref-type="fig" rid="F1">1</xref>) without enlarged, dorsad-directed tubercles (see <xref ref-type="bibr" rid="B4">Schwendinger and Gruber 1992</xref>: 58, fig. 3 for <italic><tp:taxon-name><tp:taxon-name-part taxon-name-part-type="genus" reg="Cladolasma">C.</tp:taxon-name-part> <tp:taxon-name-part taxon-name-part-type="species" reg="angka">angka</tp:taxon-name-part></tp:taxon-name></italic>).</p><fig id="F1" position="float" orientation="portrait"><label>Figures 1–4.</label><caption><p>
                  <italic><tp:taxon-name><tp:taxon-name-part taxon-name-part-type="genus" reg="Cladolasma">Cladolasma</tp:taxon-name-part> <tp:taxon-name-part taxon-name-part-type="species" reg="ailaoshan">ailaoshan</tp:taxon-name-part></tp:taxon-name></italic> sp. n. male (holotype) <bold>1</bold> Body, lateral view <bold>2</bold> Left chelicera, prolateral view <bold>3</bold> Left chelicera, retrolateral view <bold>4</bold> Second segment of chelicera, dorsal view. Scale bars: 1 mm (<bold>1</bold>); 0.25 mm (<bold>2–4</bold>).</p></caption><graphic xmlns:xlink="http://www.w3.org/1999/xlink" xlink:href="zookeys-748-011-g001.jpg" position="float" orientation="portrait" xlink:type="simple" id="oo_194832.jpg"/></fig></tp:treatment-sec><tp:treatment-sec sec-type="type locality" id="SECID0EWPAC"><title>Type locality.</title><p>CHINA,Yunnan Province: Zhenyuan County, Qianjiazai Town, Ailaoshan Natural Reserve, <named-content xmlns:xlink="http://www.w3.org/1999/xlink" content-type="dwc:verbatimCoordinates" xlink:type="simple"><named-content content-type="geo-json" specific-use="{&#34;type&#34;:&#34;Point&#34;,&#34;coordinates&#34;:[101.262778,24.270000]}" id="NCID0EPAAF" xlink:type="simple">24°16'12"N, 101°15'46"E</named-content></named-content>, 2170 m, evergreen forest, extracted from leaf litter.</p></tp:treatment-sec><tp:treatment-sec sec-type="Type specimen" id="SECID0E2PAC"><title>Type specimen.</title><p>Holotype male (<abbrev xmlns:xlink="http://www.w3.org/1999/xlink" content-type="institution" xlink:title="Museum of Hebei University, Baoding, China" id="ABBRID0ECAAE" xlink:type="simple">MHBU</abbrev>-Opi-20160422). Adult male preserved in 75% ethanol, with genitalia in a separate microvial. Original label: <abbrev xmlns:xlink="http://www.w3.org/1999/xlink" content-type="institution" xlink:title="Museum of Hebei University, Baoding, China" id="ABBRID0EHAAE" xlink:type="simple">MHBU</abbrev>-Opi-20160422, CHINA: Yunnan Province, Zhenyuan County, Qianjiazai Town, Ailaoshan Natural Reserve, <named-content xmlns:xlink="http://www.w3.org/1999/xlink" content-type="dwc:verbatimCoordinates" xlink:type="simple"><named-content content-type="geo-json" specific-use="{&#34;type&#34;:&#34;Point&#34;,&#34;coordinates&#34;:[101.262778,24.270000]}" id="NCID0EPAAE" xlink:type="simple">24°16'12"N, 101°15'46"E</named-content></named-content>, 2170 m of elevation, 18 August 2011, A. Nakamura leg.</p></tp:treatment-sec><tp:treatment-sec sec-type="Paratype" id="SECID0EUAAE"><title>Paratype.</title><p>1♀ (<abbrev xmlns:xlink="http://www.w3.org/1999/xlink" content-type="institution" xlink:title="Museum of Hebei University, Baoding, China" id="ABBRID0E1AAE" xlink:type="simple">MHBU</abbrev>-Opi-20160423), same data as the holotype.</p></tp:treatment-sec><tp:treatment-sec sec-type="etymology" id="SECID0E6AAE"><title>Etymology.</title><p>The species epithet is a noun in apposition referring to the type locality.</p></tp:treatment-sec><tp:treatment-sec sec-type="description" id="SECID0EEBAE"><title>Description of the male holotype.</title><p>Habitus as in Figs <xref ref-type="fig" rid="F1">1</xref>, <xref ref-type="fig" rid="F2">5</xref>, <xref ref-type="fig" rid="F4">19</xref>. Coloration in alcohol: dorsum yellowish brown (Fig. <xref ref-type="fig" rid="F4">19</xref>). Propeltidium with much darker brown areas. Eye rings black, hood pale tan (Fig. <xref ref-type="fig" rid="F4">21</xref>). Meso- and metapeltidium yellowish brown. Most of the opisthosomal scutum brown, only areas IV–V yellowish brown posteriorly. Venter dark brown, slightly lighter in ventral centre (Fig. <xref ref-type="fig" rid="F4">20</xref>). Chelicerae chestnut brown. Pedipalpi pale brown except for dark brown trochanters, tibiae and tarsi. Legs yellowish brown except for dark brown trochanters, metatarsi and tarsi.</p><fig id="F2" position="float" orientation="portrait"><label>Figures 5–12.</label><caption><p>
                  <italic><tp:taxon-name><tp:taxon-name-part taxon-name-part-type="genus" reg="Cladolasma">Cladolasma</tp:taxon-name-part> <tp:taxon-name-part taxon-name-part-type="species" reg="ailaoshan">ailaoshan</tp:taxon-name-part></tp:taxon-name></italic> sp. n. <bold>5</bold> Body, male, dorsal view <bold>6</bold> Left pedipalp, male, prolateral view <bold>7</bold> Left pedipalp, retrolateral view <bold>8</bold> Left pedipalp, female, prolateral view <bold>9</bold> Left chelicera, female, prolateral view <bold>10</bold> Hood, female, dorsal view <bold>11</bold> Ovipositor <bold>12</bold> Receptacula seminis. Scale bars: 1 mm (<bold>5</bold>); 0.5 mm (<bold>8–11</bold>); 0.25 mm (<bold>6–7</bold>); 0.625 mm (<bold>12</bold>).</p></caption><graphic xmlns:xlink="http://www.w3.org/1999/xlink" xlink:href="zookeys-748-011-g002.jpg" position="float" orientation="portrait" xlink:type="simple" id="oo_194833.jpg"/></fig><p>
              <bold>Dorsum</bold> (Figs <xref ref-type="fig" rid="F2">5</xref>, <xref ref-type="fig" rid="F4">19</xref>). Entire body strongly sclerotized. Metapeltidium clearly separated from carapace and abdominal scutum (Figs <xref ref-type="fig" rid="F2">5</xref>, <xref ref-type="fig" rid="F4">19</xref>). Free tergites not visible from above. Surface covered with network of interconnected anvil-shaped tubercles. Anterior border of carapace with one lateral hood process on each side of ocularium. Metapeltidium with a transverse row of anvil-shaped tubercles (Figs <xref ref-type="fig" rid="F2">5</xref>, <xref ref-type="fig" rid="F4">19</xref>). Abdominal scutum with intricate lattice of interconnected anvil-shaped tubercles, its posterior margin with fence-like row of seven enlarged, posteriorly-directed digitiform tubercles. Free tergites on caudal surface of body with low keels in transverse rows (Figs <xref ref-type="fig" rid="F1">1</xref>, <xref ref-type="fig" rid="F4">20</xref>).</p><p>
              <bold>Hood</bold> (Figs <xref ref-type="fig" rid="F1">1</xref>, <xref ref-type="fig" rid="F2">5</xref>, <xref ref-type="fig" rid="F4">21</xref>) elevated above dorsal surface of body, arched, with one median, unpaired and 4 lateral, paired digitiform tubercles, diminishing in length toward base of hood; these digitiform tubercles usually with small basal cross-bars. Basal pair of digitiform tubercles connected at their base to circumocular keels touching each other above the eyes forming a short irregular median keel, the latter distally splitting into two branches.</p><p>
              <bold>Venter</bold> (Fig. <xref ref-type="fig" rid="F4">20</xref>). Coxae with dense wart-bearing setae on ventral surfaces and with dorso-distal rows of anvil-shaped tubercles; a row of anvil-shaped tubercles along anterior and posterior margins of coxae II, III and IV; coxae I and II with distal digitiform processes retro-laterally; coxa IV with similar process pro-laterally. Genital operculum short, almost tongue-shaped, surface with tubercles. Sternites with transverse rows of low keels, these reduced in the midline.</p><p>
              <bold>Chelicerae</bold> (Figs <xref ref-type="fig" rid="F1">2–4</xref>). Basal segment with a low dorso-medial tubercle, without glandular area, only ventrally and dorsally with a few setae. The basal end of second segment spherical, and with one basal pro-dorsal tooth (Fig. <xref ref-type="fig" rid="F1">2</xref>). Many long dorsal setae, and rows of short setae at base of fixed finger (Fig. <xref ref-type="fig" rid="F1">2</xref>). Fingers short, with diaphanous teeth and dark subapical teeth: one dark tooth on movable finger, two dark teeth on fixed finger (Fig. <xref ref-type="fig" rid="F1">4</xref>).</p><p>
              <bold>Pedipalpi</bold> (Figs <xref ref-type="fig" rid="F2">6–7</xref>). Trochanters with two ventral setiferous tubercles. Femora with few clavate hairs. Patellae medially with many clavate hairs and laterally with few clavate hairs. Tibiae and tarsi densely covered with clavate hairs.</p><p>
              <bold>Legs.</bold> All trochanters pro-dorsally and retro-dorsally with one enlarged tubercle. Femora, patellae and tibiae without pseudo-articulations, with distinctive microsculpture, composed of broad, thick, conical, slightly inclined denticles. Metatarsi and tarsi without annulations and microsculpture, only with setae. Tarsal segments I–II with two tarso-meres: 4 (2+2), 9 (7+2); the III–IV with three: 6 (2+2+2), 6 (2+2+2).</p><p>
              <bold>Penis</bold> (Figs <xref ref-type="fig" rid="F3">13–18</xref>) slender and lanceolate; no clear distinction between shaft, glans, and stylus. Shaft nearly parallel-sided, widened basally, then tapering distally (seen from ventral); in proximal portion dorso-ventrally depressed, in median portion elliptical and wider than long in cross-section, in distal portion close to glans almost circular in cross-section. Base of truncus dorsally bent almost at 90° together with two large lobe-like roots (seen from lateral). Glans bulged ventrally and dorsally (lateral view, Fig. <xref ref-type="fig" rid="F3">14</xref>); distal part of glans with six small spines at the base of the stylus and basal part with two small ventral and two small dorsal spines, and two large lateral spines (Figs <xref ref-type="fig" rid="F3">15–18</xref>). Stylus simple, slender, slightly torsion; tip of stylus bent.</p><fig id="F3" position="float" orientation="portrait"><label>Figures 13–18.</label><caption><p>
                  <italic><tp:taxon-name><tp:taxon-name-part taxon-name-part-type="genus" reg="Cladolasma">Cladolasma</tp:taxon-name-part> <tp:taxon-name-part taxon-name-part-type="species" reg="ailaoshan">ailaoshan</tp:taxon-name-part></tp:taxon-name></italic> sp. n. male (holotype) <bold>13</bold> Penis, dorsal view <bold>14</bold> Penis, lateral view <bold>15</bold> Penis tip, ventral view <bold>16, 18</bold> Penis tip, lateral view <bold>17</bold> Penis tip, dorsal view. Abbreviations: <bold><abbrev xmlns:xlink="http://www.w3.org/1999/xlink" xlink:title="dorsal spines" id="ABBRID0E5HAE" xlink:type="simple">DS</abbrev></bold> dorsal spines <bold><abbrev xmlns:xlink="http://www.w3.org/1999/xlink" xlink:title="lateral spines" id="ABBRID0EDIAE" xlink:type="simple">LS</abbrev></bold> lateral spines <bold><abbrev xmlns:xlink="http://www.w3.org/1999/xlink" xlink:title="ventral spines" id="ABBRID0EIIAE" xlink:type="simple">VS</abbrev></bold> ventral spines <bold><abbrev xmlns:xlink="http://www.w3.org/1999/xlink" xlink:title="verticillate spines" id="ABBRID0ENIAE" xlink:type="simple">VeS</abbrev></bold> verticillate spines. Scale bars: 0.25 mm (<bold>13–14</bold>); 0.125 mm (<bold>15–18</bold>).</p></caption><graphic xmlns:xlink="http://www.w3.org/1999/xlink" xlink:href="zookeys-748-011-g003.jpg" position="float" orientation="portrait" xlink:type="simple" id="oo_194834.jpg"/></fig></tp:treatment-sec><tp:treatment-sec sec-type="Female" id="SECID0E1IAE"><title>Female</title><p>(Figs <xref ref-type="fig" rid="F2">8–12</xref>, <xref ref-type="fig" rid="F4">22–24</xref>). Similar in appearance and coloration to male, but the body much larger, coloration lighter (Fig. <xref ref-type="fig" rid="F4">23</xref>). Free tergites partly visible from above (Fig. <xref ref-type="fig" rid="F4">23</xref>). Hood with three lateral, paired digitiform tubercles (Figs <xref ref-type="fig" rid="F2">10</xref>, <xref ref-type="fig" rid="F4">22</xref>). Genital operculum broadly rounded, with a medial triangular flat-topped projection on anterior margin (Fig. <xref ref-type="fig" rid="F4">24</xref>). Chelicerae unarmed, only with setae (Fig. <xref ref-type="fig" rid="F2">9</xref>). Femora and Patellae of pedipalpi with many clavate hairs (Fig. <xref ref-type="fig" rid="F2">8</xref>). Tarsal segments I–IV: 3 (2+1), 9 (7+2), 7 (3+2+2), 7 (3+2+2).</p><p>
              <bold>Ovipositor</bold> (Figs <xref ref-type="fig" rid="F2">11–12</xref>). Unsegmented, short, with nonglandular setae. The apical furca with two divisions. Two <italic>receptacula seminis</italic> long oval saclike (Fig. <xref ref-type="fig" rid="F2">12</xref>).</p></tp:treatment-sec><tp:treatment-sec sec-type="description" id="SECID0ESKAE"><title>Measurements.</title><p>Male holotype (female paratype): Total length (including hood and posterior tubercles) 2.80 (4.60). Prosoma 0.72 (0.94) long, 1.24 (1.88) wide. Opisthosoma 1.11 (1.92) long, 1.18 (2.06) wide. Median hood process 0.92 (1.19) long, 0.76 (1.13) wide. Basal segment of chelicerae 0.57 (0.77) long, 0.23 (0.32) deep; second segment of chelicerae 0.61 (0.74) long, 0.19 (0.26) deep. Penis 1.05 long (including glans), 0.10 wide at base, fork 0.26 long. Ovipositor 1.39 long. Measurements of left pedipalp and right legs as in Tables <xref ref-type="table" rid="T1">1</xref>, <xref ref-type="table" rid="T2">2</xref>.</p><table-wrap id="T1" position="float" orientation="portrait"><label>Table 1.</label><caption><p>
                  <italic><tp:taxon-name><tp:taxon-name-part taxon-name-part-type="genus" reg="Cladolasma">Cladolasma</tp:taxon-name-part> <tp:taxon-name-part taxon-name-part-type="species" reg="ailaoshan">ailaoshan</tp:taxon-name-part></tp:taxon-name></italic> sp. n. Measurements of the pedipalp and legs of the male holotype, length/depth given for femora.</p></caption><table id="TID0EINAC" rules="all"><tbody><tr><th rowspan="1" colspan="1"/><th rowspan="1" colspan="1">Trochanter</th><th rowspan="1" colspan="1">Femur</th><th rowspan="1" colspan="1">Patella</th><th rowspan="1" colspan="1">Tibia</th><th rowspan="1" colspan="1">Metatarsus</th><th rowspan="1" colspan="1">Tarsus</th><th rowspan="1" colspan="1">Total</th></tr><tr><td rowspan="1" colspan="1">Pedipalp</td><td rowspan="1" colspan="1">0.33</td><td rowspan="1" colspan="1">0.61/0.09</td><td rowspan="1" colspan="1">0.37</td><td rowspan="1" colspan="1">0.44</td><td rowspan="1" colspan="1"/><td rowspan="1" colspan="1">0.29</td><td rowspan="1" colspan="1">2.04</td></tr><tr><td rowspan="1" colspan="1">Leg I</td><td rowspan="1" colspan="1">0.31</td><td rowspan="1" colspan="1">1.22/0.19</td><td rowspan="1" colspan="1">0.50</td><td rowspan="1" colspan="1">0.92</td><td rowspan="1" colspan="1">0.38</td><td rowspan="1" colspan="1">0.53</td><td rowspan="1" colspan="1">3.86</td></tr><tr><td rowspan="1" colspan="1">Leg II</td><td rowspan="1" colspan="1">0.35</td><td rowspan="1" colspan="1">2.68/0.16</td><td rowspan="1" colspan="1">0.88</td><td rowspan="1" colspan="1">2.37</td><td rowspan="1" colspan="1">1.53</td><td rowspan="1" colspan="1">1.33</td><td rowspan="1" colspan="1">9.14</td></tr><tr><td rowspan="1" colspan="1">Leg III</td><td rowspan="1" colspan="1">0.33</td><td rowspan="1" colspan="1">1.30/0.20</td><td rowspan="1" colspan="1">0.49</td><td rowspan="1" colspan="1">1.03</td><td rowspan="1" colspan="1">0.37</td><td rowspan="1" colspan="1">0.59</td><td rowspan="1" colspan="1">4.11</td></tr><tr><td rowspan="1" colspan="1">Leg IV</td><td rowspan="1" colspan="1">0.33</td><td rowspan="1" colspan="1">1.77/0.19</td><td rowspan="1" colspan="1">0.58</td><td rowspan="1" colspan="1">1.67</td><td rowspan="1" colspan="1">0.51</td><td rowspan="1" colspan="1">0.61</td><td rowspan="1" colspan="1">5.47</td></tr></tbody></table></table-wrap><table-wrap id="T2" position="float" orientation="portrait"><label>Table 2.</label><caption><p>
                  <italic><tp:taxon-name><tp:taxon-name-part taxon-name-part-type="genus" reg="Cladolasma">Cladolasma</tp:taxon-name-part> <tp:taxon-name-part taxon-name-part-type="species" reg="ailaoshan">ailaoshan</tp:taxon-name-part></tp:taxon-name></italic> sp. n. Measurements of the pedipalp and legs of the female paratype, length/depth given for femora.</p></caption><table id="TID0EEFAE" rules="all"><tbody><tr><th rowspan="1" colspan="1"/><th rowspan="1" colspan="1">Trochanter</th><th rowspan="1" colspan="1">Femur</th><th rowspan="1" colspan="1">Patella</th><th rowspan="1" colspan="1">Tibia</th><th rowspan="1" colspan="1">Metatarsus</th><th rowspan="1" colspan="1">Tarsus</th><th rowspan="1" colspan="1">Total</th></tr><tr><td rowspan="1" colspan="1">Pedipalp</td><td rowspan="1" colspan="1">0.42</td><td rowspan="1" colspan="1">1.02/0.12</td><td rowspan="1" colspan="1">0.59</td><td rowspan="1" colspan="1">0.76</td><td rowspan="1" colspan="1"/><td rowspan="1" colspan="1">0.49</td><td rowspan="1" colspan="1">3.28</td></tr><tr><td rowspan="1" colspan="1">Leg I</td><td rowspan="1" colspan="1">0.40</td><td rowspan="1" colspan="1">1.89/0.29</td><td rowspan="1" colspan="1">0.82</td><td rowspan="1" colspan="1">1.46</td><td rowspan="1" colspan="1">0.56</td><td rowspan="1" colspan="1">0.55</td><td rowspan="1" colspan="1">5.68</td></tr><tr><td rowspan="1" colspan="1">Leg II</td><td rowspan="1" colspan="1">0.40</td><td rowspan="1" colspan="1">4.49/0.24</td><td rowspan="1" colspan="1">1.21</td><td rowspan="1" colspan="1">4.09</td><td rowspan="1" colspan="1">1.94</td><td rowspan="1" colspan="1">1.58</td><td rowspan="1" colspan="1">13.71</td></tr><tr><td rowspan="1" colspan="1">Leg III</td><td rowspan="1" colspan="1">0.40</td><td rowspan="1" colspan="1">2.00/0.30</td><td rowspan="1" colspan="1">0.76</td><td rowspan="1" colspan="1">1.73</td><td rowspan="1" colspan="1">0.49</td><td rowspan="1" colspan="1">0.84</td><td rowspan="1" colspan="1">6.22</td></tr><tr><td rowspan="1" colspan="1">Leg IV</td><td rowspan="1" colspan="1">0.48</td><td rowspan="1" colspan="1">2.75/0.30</td><td rowspan="1" colspan="1">0.83</td><td rowspan="1" colspan="1">2.86</td><td rowspan="1" colspan="1">0.66</td><td rowspan="1" colspan="1">0.94</td><td rowspan="1" colspan="1">8.52</td></tr></tbody></table></table-wrap></tp:treatment-sec><tp:treatment-sec sec-type="habitat" id="SECID0E3VAE"><title>Habitat.</title><p>This species was extracted from leaf litter of primeval evergreen forest using a Berlese funnel.</p></tp:treatment-sec><tp:treatment-sec sec-type="distribution" id="SECID0EBWAE"><title>Distribution.</title><p>Known only from the type locality, the Ailaoshan National Natural Reserve in Yunnan Province, China.</p></tp:treatment-sec><tp:treatment-sec sec-type="remarks" id="SECID0EGWAE"><title>Remarks.</title><p>After the genus <italic><tp:taxon-name><tp:taxon-name-part taxon-name-part-type="genus" reg="Cladolasma">Cladolasma</tp:taxon-name-part></tp:taxon-name></italic> was reinstated for the Asian species <italic><tp:taxon-name><tp:taxon-name-part taxon-name-part-type="genus" reg="Cladolasma">C.</tp:taxon-name-part> <tp:taxon-name-part taxon-name-part-type="species" reg="parvulum">parvulum</tp:taxon-name-part></tp:taxon-name></italic> from Japan and <italic><tp:taxon-name><tp:taxon-name-part taxon-name-part-type="genus" reg="Cladolasma">C.</tp:taxon-name-part> <tp:taxon-name-part taxon-name-part-type="species" reg="angka">angka</tp:taxon-name-part></tp:taxon-name></italic> from northern Thailand, one additional species was <!--PageBreak-->found, i.e., <italic><tp:taxon-name><tp:taxon-name-part taxon-name-part-type="genus" reg="Cladolasma">C.</tp:taxon-name-part> <tp:taxon-name-part taxon-name-part-type="species" reg="damingshan">damingshan</tp:taxon-name-part></tp:taxon-name></italic> Zhang &amp; Zhang, 2013 from subtropical southern China and in addition, the present <italic><tp:taxon-name><tp:taxon-name-part taxon-name-part-type="genus" reg="Cladolasma">C.</tp:taxon-name-part> <tp:taxon-name-part taxon-name-part-type="species" reg="ailaoshan">ailaoshan</tp:taxon-name-part></tp:taxon-name></italic> sp. n., also from a subtropical environment. These specimens reinforce the distinctive characters between <italic><tp:taxon-name><tp:taxon-name-part taxon-name-part-type="genus" reg="Cladolasma">Cladolasma</tp:taxon-name-part></tp:taxon-name></italic> (Asiatic <tp:taxon-name><tp:taxon-name-part taxon-name-part-type="subfamily">Ortholasmatinae</tp:taxon-name-part></tp:taxon-name>) and <italic><tp:taxon-name><tp:taxon-name-part taxon-name-part-type="genus" reg="Dendrolasma">Dendrolasma</tp:taxon-name-part></tp:taxon-name></italic> (American <tp:taxon-name><tp:taxon-name-part taxon-name-part-type="subfamily">Ortholasmatinae</tp:taxon-name-part></tp:taxon-name>) in morphological characters, e.g., metapeltidium in <italic><tp:taxon-name><tp:taxon-name-part taxon-name-part-type="genus" reg="Cladolasma">Cladolasma</tp:taxon-name-part></tp:taxon-name></italic> separated from abdominal scutum, while it is fused to it in <italic><tp:taxon-name><tp:taxon-name-part taxon-name-part-type="genus" reg="Dendrolasma">Dendrolasma</tp:taxon-name-part></tp:taxon-name></italic>; <italic><tp:taxon-name><tp:taxon-name-part taxon-name-part-type="genus" reg="Cladolasma">Cladolasma</tp:taxon-name-part></tp:taxon-name></italic> with a relatively stout penis shaft, a compressed glans and a short, slender, pointed stylus, whereas <italic><tp:taxon-name><tp:taxon-name-part taxon-name-part-type="genus" reg="Dendrolasma">Dendrolasma</tp:taxon-name-part></tp:taxon-name></italic> has a long, thinner shaft, a flattened glans and a contorted stylus.</p><p>According to the male genitalia of <italic><tp:taxon-name><tp:taxon-name-part taxon-name-part-type="genus" reg="Cladolasma">Cladolasma</tp:taxon-name-part></tp:taxon-name></italic> (penis unknown in <italic><tp:taxon-name><tp:taxon-name-part taxon-name-part-type="genus" reg="Cladolasma">C.</tp:taxon-name-part> <tp:taxon-name-part taxon-name-part-type="species" reg="angka">angka</tp:taxon-name-part></tp:taxon-name></italic>), <italic><tp:taxon-name><tp:taxon-name-part taxon-name-part-type="genus" reg="Cladolasma">C.</tp:taxon-name-part> <tp:taxon-name-part taxon-name-part-type="species" reg="ailaoshan">ailaoshan</tp:taxon-name-part></tp:taxon-name></italic> sp. n. and <italic><tp:taxon-name><tp:taxon-name-part taxon-name-part-type="genus" reg="Cladolasma">C.</tp:taxon-name-part> <tp:taxon-name-part taxon-name-part-type="species" reg="damingshan">damingshan</tp:taxon-name-part></tp:taxon-name></italic> are clearly different from <italic><tp:taxon-name><tp:taxon-name-part taxon-name-part-type="genus" reg="Cladolasma">C.</tp:taxon-name-part> <tp:taxon-name-part taxon-name-part-type="species" reg="parvulum">parvulum</tp:taxon-name-part></tp:taxon-name></italic>. The penial glans has a pair of large spines laterally in the new species and <italic><tp:taxon-name><tp:taxon-name-part taxon-name-part-type="genus" reg="Cladolasma">C.</tp:taxon-name-part> <tp:taxon-name-part taxon-name-part-type="species" reg="damingshan">damingshan</tp:taxon-name-part></tp:taxon-name></italic>, while the glans has a lateral row of large spines in <italic><tp:taxon-name><tp:taxon-name-part taxon-name-part-type="genus" reg="Cladolasma">C.</tp:taxon-name-part> <tp:taxon-name-part taxon-name-part-type="species" reg="parvulum">parvulum</tp:taxon-name-part></tp:taxon-name></italic>. Consequently, the penis of the new species shows closer relationship to <italic><tp:taxon-name><tp:taxon-name-part taxon-name-part-type="genus" reg="Cladolasma">C.</tp:taxon-name-part> <tp:taxon-name-part taxon-name-part-type="species" reg="damingshan">damingshan</tp:taxon-name-part></tp:taxon-name></italic> than to <italic><tp:taxon-name><tp:taxon-name-part taxon-name-part-type="genus" reg="Cladolasma">C.</tp:taxon-name-part> <tp:taxon-name-part taxon-name-part-type="species" reg="parvulum">parvulum</tp:taxon-name-part></tp:taxon-name></italic>.</p><p>The spination of glans penis follows the same pattern in the two Chinese species presently known (<italic><tp:taxon-name><tp:taxon-name-part taxon-name-part-type="genus" reg="Cladolasma">C.</tp:taxon-name-part> <tp:taxon-name-part taxon-name-part-type="species" reg="ailaoshan">ailaoshan</tp:taxon-name-part></tp:taxon-name></italic> sp. n. and <italic><tp:taxon-name><tp:taxon-name-part taxon-name-part-type="genus" reg="Cladolasma">C.</tp:taxon-name-part> <tp:taxon-name-part taxon-name-part-type="species" reg="damingshan">damingshan</tp:taxon-name-part></tp:taxon-name></italic>): the spines at the base of the stylus are arranged in a verticillate order (Figs <xref ref-type="fig" rid="F3">15–16</xref>; only small spines in <italic><tp:taxon-name><tp:taxon-name-part taxon-name-part-type="genus" reg="Cladolasma"/><tp:taxon-name-part taxon-name-part-type="species" reg="damingshan">damingshan</tp:taxon-name-part></tp:taxon-name></italic>; <xref ref-type="bibr" rid="B10">Zhang and Zhang 2013</xref>: 449, figs 22–24, larger ones in <italic><tp:taxon-name><tp:taxon-name-part taxon-name-part-type="genus" reg="Cladolasma">C.</tp:taxon-name-part> <tp:taxon-name-part taxon-name-part-type="species" reg="ailaoshan">ailaoshan</tp:taxon-name-part></tp:taxon-name></italic> sp. n. sp.), the lateral spines are more distantly positioned from the base of stylus than in <italic><tp:taxon-name><tp:taxon-name-part taxon-name-part-type="genus" reg="Cladolasma">C.</tp:taxon-name-part> <tp:taxon-name-part taxon-name-part-type="species" reg="damingshan">damingshan</tp:taxon-name-part></tp:taxon-name></italic>, and the two dorsal and two ventral spines are located between these two groups of spines. Additionally, the two Chinese species are different in the number of verticillate spines (six spines in <italic><tp:taxon-name><tp:taxon-name-part taxon-name-part-type="genus" reg="Cladolasma">C.</tp:taxon-name-part> <tp:taxon-name-part taxon-name-part-type="species" reg="ailaoshan">ailaoshan</tp:taxon-name-part></tp:taxon-name></italic> sp. n., eight in <italic><tp:taxon-name><tp:taxon-name-part taxon-name-part-type="genus" reg="Cladolasma">C.</tp:taxon-name-part> <tp:taxon-name-part taxon-name-part-type="species" reg="damingshan">damingshan</tp:taxon-name-part></tp:taxon-name></italic>) and by the size of the spines (small dorsal and ventral spines in <italic><tp:taxon-name><tp:taxon-name-part taxon-name-part-type="genus" reg="Cladolasma">C.</tp:taxon-name-part> <tp:taxon-name-part taxon-name-part-type="species" reg="ailaoshan">ailaoshan</tp:taxon-name-part></tp:taxon-name></italic> sp. n., large ones in <italic><tp:taxon-name><tp:taxon-name-part taxon-name-part-type="genus" reg="Cladolasma">C.</tp:taxon-name-part> <tp:taxon-name-part taxon-name-part-type="species" reg="damingshan">damingshan</tp:taxon-name-part></tp:taxon-name></italic>).</p><fig id="F4" position="float" orientation="portrait"><label>Figures 19–24.</label><caption><p>
                  <italic><tp:taxon-name><tp:taxon-name-part taxon-name-part-type="genus" reg="Cladolasma">Cladolasma</tp:taxon-name-part> <tp:taxon-name-part taxon-name-part-type="species" reg="ailaoshan">ailaoshan</tp:taxon-name-part></tp:taxon-name></italic> sp. n. Photographs of holotype male and female paratype <bold>19</bold> Body and parts of appendages, male, dorsal view <bold>20</bold> Ditto, ventral view <bold>21</bold> Hood, male, dorsal view <bold>22</bold> Hood, female, dorsal view <bold>23</bold> Body and parts of appendages, female, dorsal view <bold>24</bold> Ditto, ventral view. Scale bars: 1 mm (<bold>23–24</bold>); 0.5 mm (<bold>19–20</bold>); 0.2 mm (<bold>21–22</bold>).</p></caption><graphic xmlns:xlink="http://www.w3.org/1999/xlink" xlink:href="zookeys-748-011-g004.jpg" position="float" orientation="portrait" xlink:type="simple" id="oo_194835.jpg"/></fig><p>Moreover, <italic><tp:taxon-name><tp:taxon-name-part taxon-name-part-type="genus" reg="Cladolasma">C.</tp:taxon-name-part> <tp:taxon-name-part taxon-name-part-type="species" reg="ailaoshan">ailaoshan</tp:taxon-name-part></tp:taxon-name></italic> sp. n. can be easily distinguished from <italic><tp:taxon-name><tp:taxon-name-part taxon-name-part-type="genus" reg="Cladolasma">C.</tp:taxon-name-part> <tp:taxon-name-part taxon-name-part-type="species" reg="damingshan">damingshan</tp:taxon-name-part></tp:taxon-name></italic> by the slender and curved stylus, the shape of the dorso-basal tooth on the second segment of male chelicerae, the keels around the eyes, and the location of the eyes on the hood.</p></tp:treatment-sec><ref-list><ref id="B9"><mixed-citation xmlns:xlink="http://www.w3.org/1999/xlink" xlink:type="simple">
          <person-group><name name-style="western"><surname>Suzuki</surname><given-names>S</given-names></name></person-group> (<year>1974</year>) <article-title>Redescription of <italic><tp:taxon-name><tp:taxon-name-part taxon-name-part-type="genus">Dendrolasma</tp:taxon-name-part> <tp:taxon-name-part taxon-name-part-type="species">parvula</tp:taxon-name-part></tp:taxon-name></italic> (Suzuki) from Japan (<tp:taxon-name><tp:taxon-name-part taxon-name-part-type="class">Arachnida</tp:taxon-name-part></tp:taxon-name>, <tp:taxon-name><tp:taxon-name-part taxon-name-part-type="order">Opiliones</tp:taxon-name-part></tp:taxon-name>, <tp:taxon-name><tp:taxon-name-part taxon-name-part-type="suborder">Dyspnoi</tp:taxon-name-part></tp:taxon-name>).</article-title> <source>Journal of Science of the Hiroshima University</source> <volume>25</volume>: <fpage>121</fpage>–<lpage>128</lpage>.</mixed-citation></ref><ref id="B4"><mixed-citation xmlns:xlink="http://www.w3.org/1999/xlink" xlink:type="simple">
          <person-group><name name-style="western"><surname>Schwendinger</surname><given-names>PJ</given-names></name><name name-style="western"><surname>Gruber</surname><given-names>J</given-names></name></person-group> (<year>1992</year>) <article-title>A new <italic><tp:taxon-name><tp:taxon-name-part taxon-name-part-type="genus">Dendrolasma</tp:taxon-name-part></tp:taxon-name></italic> (<tp:taxon-name><tp:taxon-name-part taxon-name-part-type="order">Opiliones</tp:taxon-name-part></tp:taxon-name>, <tp:taxon-name><tp:taxon-name-part taxon-name-part-type="family">Nemastomatidae</tp:taxon-name-part></tp:taxon-name>) from Thailand.</article-title> <source>Bulletin of the British Arachnological Society</source> <volume>9</volume>: <fpage>57</fpage>–<lpage>60</lpage>.</mixed-citation></ref><ref id="B10"><mixed-citation xmlns:xlink="http://www.w3.org/1999/xlink" xlink:type="simple">
          <person-group><name name-style="western"><surname>Zhang</surname><given-names>C</given-names></name><name name-style="western"><surname>Zhang</surname><given-names>F</given-names></name></person-group> (<year>2013</year>) <article-title>Description of a new <italic><tp:taxon-name><tp:taxon-name-part taxon-name-part-type="genus">Cladolasma</tp:taxon-name-part></tp:taxon-name></italic> (<tp:taxon-name><tp:taxon-name-part taxon-name-part-type="order">Opiliones</tp:taxon-name-part></tp:taxon-name>: <tp:taxon-name><tp:taxon-name-part taxon-name-part-type="family">Nemastomatidae</tp:taxon-name-part></tp:taxon-name>: <tp:taxon-name><tp:taxon-name-part taxon-name-part-type="subfamily">Ortholasmatinae</tp:taxon-name-part></tp:taxon-name>) species from China.</article-title> <source>Zootaxa</source> <volume>3691</volume>: <fpage>443</fpage>–<lpage>452</lpage>. <ext-link xlink:type="simple" ext-link-type="doi" xlink:href="10.11646/zootaxa.3691.4.3">https://doi.org/10.11646/zootaxa.3691.4.3</ext-link></mixed-citation></ref></ref-list></tp:taxon-treatment>
